# Supplementary material for: Characterization of Unfractionated Polysaccharides in Brown Seaweed by Methylation-GC-MS-Based Linkage Analysis
Source: Mar Drugs. 2024 Oct 9;22(10):464. doi: 10.3390/md22100464 (PMC11509683; doi:10.3390/md22100464)
Supplement: Supplementary file 1 [file marinedrugs-22-00464-s001.zip]

Archive with 1 entries (1 files):
- marinedrugs-3227720-supplementary.pdf
